# Supplementary material for: Identification of genes differentially expressed in granulosa cells from women with high vs. low ovarian responsiveness
Source: Front Reprod Health. 2026 Jun 10;8:1819763. doi: 10.3389/frph.2026.1819763 (PMC13290879; doi:10.3389/frph.2026.1819763)
Supplement: Supplementary file 1 [file Table1.xlsx]

## Sheet: Table S1
Group	Age	BMI	AMH	FSH = mIU/mL (Day 3)	AFC	E2 (day of HCG) = pg/mL	Number of retrieved oocytes	Protocol
NOR	39	22.3	0.24	6.7	12	3163	12	Clomid, Menopur, Gonal F
	36	21	7.93	6.55	47	2403	13	Menopur, Follistim
	43	25.4	2.64	10.2	21	2648	13	Menopur, Follistim, Clomid
	23	23	5.77	4.37	36	2850	21	Menopur, Follistim
	31	23.6	2.02	5.39	35	2461	21	Menopur, Follistim
	27	18.8	13.5	5.95	62	5021	22	Menopur, Follistim
	37	23.1	1.33	6.6	21	2643	23	Menopur, Follistim
	39	24.6	17.2	6.8	44	3420	28	Menopur, Clomid
	33	21.3	2.2	6.1	21	4478	29	Menopur, Follistim
POR	35	25.2	2.78	6.47	14	1460	4	Menopur, Follistim
	42	22.5	0.78	8.11	12	1440	5	Menopur, Clomid
	39	17.6	1.8	13	5	1349	5	Menopur, Follistim
	44	28.2	2.006	7.78	13	1306	8	Menopur, Follistim, Clomid
	28	24.6	3.2	11.6	18	1137	8	Menopur, Follistim
	40	29	2.88	7.78	17	1205	9	Menopur, Clomid
	38	25.3	3.04	8.03	29	2048	10	Menopur, Clomiphene

## Sheet: Table S2
	baseMean	log2FoldChange	lfcSE	stat	pvalue	padj	symbol
ENSG00000137558	21.8908	4.33189	1.06998	4.04859	5.15264e-05	0.00599283	PI15
ENSG00000105877	25.4672	3.17272	0.662335	4.7902	1.66614e-06	0.000931484	DNAH11
ENSG00000232177	283.576	2.97757	0.642398	4.63508	3.56799e-06	0.00131452	MTND4P24
ENSG00000124785	41.0502	2.67468	0.811555	3.29575	0.000981608	0.044287	NRN1
ENSG00000113083	131.356	1.98668	0.479372	4.14433	3.40816e-05	0.00459423	LOX
ENSG00000115602	272.952	1.83283	0.440016	4.16537	3.10855e-05	0.00435123	IL1RL1
ENSG00000112379	36.1015	1.75608	0.511187	3.4353	0.000591892	0.0305074	ARFGEF3
ENSG00000064787	21.6055	1.60591	0.488883	3.28486	0.00102034	0.0450931	BCAS1
ENSG00000112541	43.7234	1.57943	0.475885	3.31893	0.000903633	0.041823	PDE10A
ENSG00000119457	49.525	1.55506	0.374707	4.15007	3.32378e-05	0.00451667	SLC46A2
ENSG00000106327	32.5355	1.55346	0.41511	3.74228	0.000182362	0.0145971	TFR2
ENSG00000124253	25.6603	1.53111	0.446132	3.43196	0.000599243	0.0307827	PCK1
ENSG00000131398	22.5811	1.50353	0.433931	3.46491	0.000530412	0.0285724	KCNC3
ENSG00000159167	309.09	1.49531	0.408219	3.66301	0.00024927	0.0183213	STC1
ENSG00000144152	27.0856	1.41535	0.415171	3.40909	0.000651809	0.0329756	FBLN7
ENSG00000167772	320.984	1.32225	0.340241	3.88622	0.000101817	0.00979333	ANGPTL4
ENSG00000235665	59.2828	1.30961	0.310805	4.21361	2.51318e-05	0.00391604	LINC00298
ENSG00000164318	56.4031	1.30906	0.363802	3.59826	0.000320348	0.0215778	EGFLAM
ENSG00000141622	27.5466	1.27288	0.391074	3.25484	0.00113458	0.0487473	RNF165
ENSG00000099957	23.0163	1.1641	0.313138	3.71751	0.000201195	0.0155713	P2RX6
ENSG00000229894	95.1215	1.12071	0.310845	3.60537	0.000311704	0.021365	GK3P
ENSG00000077063	21.2593	1.09035	0.301931	3.61125	0.000304728	0.0210101	CTTNBP2
ENSG00000178146	204.31	1.07089	0.310837	3.44517	0.000570702	0.0301028	AL672207.1
ENSG00000235606	23.2486	1.05496	0.30677	3.43893	0.000584021	0.0303782	AK4P6
ENSG00000184368	54.6971	-1.00336	0.243107	-4.12722	3.67183e-05	0.00476787	MAP7D2
ENSG00000284610	73.3781	-1.00697	0.292733	-3.43991	0.000581917	0.0303782	AC107918.4
ENSG00000014138	30.2597	-1.02217	0.297268	-3.43853	0.000584871	0.0303782	POLA2
ENSG00000119969	202.635	-1.02533	0.292201	-3.50898	0.000449829	0.0257584	HELLS
ENSG00000203760	75.665	-1.02959	0.243553	-4.2274	2.36412e-05	0.00373145	CENPW
ENSG00000159388	5811.16	-1.0298	0.294983	-3.49105	0.000481131	0.0267113	BTG2
ENSG00000109881	93.8555	-1.03758	0.237707	-4.36498	1.27136e-05	0.00262969	CCDC34
ENSG00000166508	811.01	-1.03784	0.236545	-4.38752	1.14653e-05	0.00250447	MCM7
ENSG00000164087	104.452	-1.04118	0.267324	-3.89483	9.8268e-05	0.00953036	POC1A
ENSG00000157303	83.472	-1.04338	0.291882	-3.57464	0.000350704	0.0222141	SUSD3
ENSG00000234819	74.256	-1.04556	0.277864	-3.76285	0.000167989	0.0140229	AL353705.4
ENSG00000112029	175.064	-1.05105	0.286806	-3.66467	0.000247662	0.0182606	FBXO5
ENSG00000135547	299.34	-1.05768	0.205952	-5.13557	2.81284e-07	0.000298714	HEY2
ENSG00000133466	428.566	-1.06536	0.309375	-3.44359	0.000574041	0.0301028	C1QTNF6
ENSG00000136982	40.9497	-1.06991	0.322064	-3.32204	0.000893616	0.0414856	DSCC1
ENSG00000108785	336.024	-1.07225	0.169864	-6.3124	2.74734e-10	1.28427e-06	HSD17B1P1
ENSG00000166402	215.482	-1.07684	0.307293	-3.50429	0.00045783	0.0259321	TUB
ENSG00000214826	113.533	-1.07866	0.332476	-3.24431	0.00117737	0.0498627	DDX12P
ENSG00000100629	64.2522	-1.08294	0.254161	-4.26087	2.03637e-05	0.00344899	CEP128
ENSG00000253669	33.9501	-1.08343	0.305657	-3.5446	0.000393217	0.0241371	GASAL1
ENSG00000092470	101.448	-1.09091	0.327775	-3.32823	0.000874009	0.0410205	WDR76
ENSG00000248932	38.8371	-1.09219	0.29937	-3.64829	0.000263994	0.0188695	AC046134.2
ENSG00000123473	172.671	-1.09759	0.311777	-3.52042	0.000430861	0.0252801	STIL
ENSG00000139734	425.636	-1.0994	0.26253	-4.18771	2.81787e-05	0.00409607	DIAPH3
ENSG00000186825	31.6404	-1.10375	0.33602	-3.28479	0.00102059	0.0450931	C2orf27B
ENSG00000276043	153.067	-1.10652	0.318004	-3.47957	0.000502221	0.0276198	UHRF1
ENSG00000137878	367.104	-1.10957	0.309756	-3.58209	0.000340859	0.022008	GCOM1
ENSG00000185480	96.3279	-1.1096	0.304246	-3.64704	0.000265274	0.0189032	PARPBP
ENSG00000184005	61.1001	-1.11161	0.315836	-3.51958	0.000432236	0.0252801	ST6GALNAC3
ENSG00000123975	1188.24	-1.11568	0.265099	-4.20855	2.57015e-05	0.00397828	CKS2
ENSG00000100297	468.322	-1.11627	0.283337	-3.93972	8.15767e-05	0.00825408	MCM5
ENSG00000171791	278.187	-1.11917	0.270322	-4.14013	3.47115e-05	0.00460972	BCL2
ENSG00000159307	647.501	-1.12383	0.326781	-3.4391	0.000583658	0.0303782	SCUBE1
ENSG00000236054	40.9975	-1.12419	0.278786	-4.03246	5.51948e-05	0.00626247	Z82246.1
ENSG00000170293	545.013	-1.12903	0.345546	-3.26739	0.00108545	0.0470691	CMTM8
ENSG00000176890	97.4702	-1.13739	0.251695	-4.51894	6.21505e-06	0.00177481	TYMS
ENSG00000188486	534.392	-1.14405	0.238747	-4.79191	1.65202e-06	0.000931484	H2AX
ENSG00000116679	4008.7	-1.17108	0.330489	-3.54346	0.000394908	0.0241628	IVNS1ABP
ENSG00000197299	80.7235	-1.17419	0.357906	-3.28072	0.00103543	0.0455764	BLM
ENSG00000085840	39.2494	-1.17534	0.361309	-3.253	0.00114192	0.0489728	ORC1
ENSG00000114315	129.521	-1.17909	0.325165	-3.62614	0.000287686	0.0203145	HES1
ENSG00000127586	188.719	-1.18129	0.333571	-3.54135	0.000398088	0.0241906	CHTF18
ENSG00000131153	56.8872	-1.19386	0.313078	-3.81329	0.000137128	0.0121624	GINS2
ENSG00000135919	22492.7	-1.19924	0.281064	-4.26678	1.98316e-05	0.00338338	SERPINE2
ENSG00000029993	295.316	-1.19936	0.315701	-3.79905	0.000145255	0.0125917	HMGB3
ENSG00000108786	1492.77	-1.21021	0.187886	-6.44118	1.18546e-10	1.28427e-06	HSD17B1
ENSG00000225976	50.176	-1.21271	0.297362	-4.07822	4.53821e-05	0.00549594	CKS1BP2
ENSG00000268942	52.6856	-1.21512	0.299092	-4.0627	4.85089e-05	0.00572625	CKS1BP3
ENSG00000117586	339.239	-1.22185	0.322929	-3.78365	0.000154547	0.0130878	TNFSF4
ENSG00000159259	85.4971	-1.22271	0.276966	-4.41465	1.01173e-05	0.00243444	CHAF1B
ENSG00000073910	69.8497	-1.22899	0.351101	-3.5004	0.000464558	0.0261862	FRY
ENSG00000136040	940.958	-1.2314	0.335842	-3.66661	0.000245784	0.0181795	PLXNC1
ENSG00000261559	330.999	-1.23222	0.290884	-4.23612	2.27414e-05	0.00364065	FSCN1P1
ENSG00000225914	38.9158	-1.24619	0.33048	-3.77085	0.00016269	0.0137277	TSBP1-AS1
ENSG00000185774	36.3229	-1.25179	0.27704	-4.51844	6.22975e-06	0.00177481	KCNIP4
ENSG00000139618	89.481	-1.25496	0.383419	-3.27306	0.00106389	0.0463924	BRCA2
ENSG00000263155	203.983	-1.26353	0.31234	-4.04535	5.22448e-05	0.00604514	MYZAP
ENSG00000173207	242.209	-1.27256	0.274113	-4.64248	3.44245e-06	0.00131452	CKS1B
ENSG00000137193	1054.07	-1.27418	0.389906	-3.2679	0.00108347	0.0470691	PIM1
ENSG00000248290	214.205	-1.27442	0.289202	-4.40667	1.0497e-05	0.00245346	TNXA
ENSG00000186638	45.5497	-1.27698	0.370781	-3.44403	0.000573113	0.0301028	KIF24
ENSG00000247317	25.6073	-1.28116	0.361456	-3.54443	0.000393456	0.0241371	LY6E-DT
ENSG00000087842	154.339	-1.2844	0.293649	-4.37394	1.22026e-05	0.00261661	PIR
ENSG00000133597	560.127	-1.29133	0.240978	-5.35871	8.38194e-08	0.000139936	ADCK2
ENSG00000094804	108.475	-1.29141	0.316232	-4.08373	4.43183e-05	0.00542331	CDC6
ENSG00000119866	82.5863	-1.29655	0.359247	-3.60908	0.00030728	0.0211237	BCL11A
ENSG00000012124	360.024	-1.29715	0.328001	-3.9547	7.66296e-05	0.00792506	CD22
ENSG00000165304	168.486	-1.30012	0.336572	-3.86284	0.000112075	0.0105626	MELK
ENSG00000185697	62.584	-1.30175	0.343667	-3.78784	0.000151965	0.0129159	MYBL1
ENSG00000154920	36.7615	-1.30483	0.344329	-3.7895	0.00015095	0.0129113	EME1
ENSG00000136449	85.6075	-1.30573	0.349065	-3.74064	0.000183552	0.0146422	MYCBPAP
ENSG00000157601	285.759	-1.30659	0.367128	-3.55896	0.000372332	0.023145	MX1
ENSG00000106278	61.1588	-1.30779	0.375236	-3.48524	0.0004917	0.0272334	PTPRZ1
ENSG00000175643	86.407	-1.30981	0.325093	-4.02905	5.60023e-05	0.00629299	RMI2
ENSG00000101003	128.307	-1.31192	0.314473	-4.17181	3.0219e-05	0.00430677	GINS1
ENSG00000196584	75.2307	-1.31826	0.364744	-3.61422	0.000301252	0.0208319	XRCC2
ENSG00000012048	180.269	-1.31849	0.383767	-3.43566	0.000591105	0.0305074	BRCA1
ENSG00000075618	4163.73	-1.31872	0.274906	-4.79698	1.61072e-06	0.000931484	FSCN1
ENSG00000137968	131.776	-1.32231	0.380798	-3.47246	0.000515721	0.0280324	SLC44A5
ENSG00000101412	97.4782	-1.32332	0.332701	-3.97749	6.96457e-05	0.00739922	E2F1
ENSG00000054654	2217.34	-1.32764	0.389202	-3.41119	0.0006468	0.0327932	SYNE2
ENSG00000167513	100.555	-1.33139	0.376194	-3.53911	0.000401485	0.0242287	CDT1
ENSG00000185585	27.0861	-1.33232	0.371839	-3.58306	0.000339599	0.022008	OLFML2A
ENSG00000079616	244.924	-1.33981	0.294565	-4.54845	5.40436e-06	0.00161944	KIF22
ENSG00000216775	262.19	-1.34022	0.391855	-3.42019	0.000625769	0.0319347	AL109918.1
ENSG00000149380	23.0938	-1.34224	0.38432	-3.49251	0.000478508	0.0266383	P4HA3
ENSG00000075702	64.8129	-1.34587	0.327851	-4.10513	4.04088e-05	0.00508061	WDR62
ENSG00000163507	202.599	-1.34938	0.341895	-3.94677	7.92134e-05	0.0080498	CIP2A
ENSG00000153044	80.8737	-1.3628	0.327765	-4.15787	3.21232e-05	0.00441656	CENPH
ENSG00000139354	107.615	-1.3635	0.346915	-3.93035	8.48211e-05	0.00854536	GAS2L3
ENSG00000139636	2038.95	-1.37082	0.312872	-4.38141	1.17914e-05	0.00255185	LMBR1L
ENSG00000000003	2625.99	-1.37492	0.269551	-5.10077	3.38274e-07	0.000316259	TSPAN6
ENSG00000225649	26.9034	-1.37548	0.396981	-3.46484	0.000530545	0.0285724	AC064875.1
ENSG00000164109	231.061	-1.38086	0.329281	-4.19358	2.74591e-05	0.0040563	MAD2L1
ENSG00000117632	2342.7	-1.38544	0.391322	-3.54041	0.000399503	0.0241906	STMN1
ENSG00000168477	849.787	-1.38706	0.327225	-4.23885	2.2467e-05	0.00364065	TNXB
ENSG00000171766	1019.88	-1.38722	0.339501	-4.08604	4.3879e-05	0.0053978	GATM
ENSG00000203727	102.988	-1.38872	0.363721	-3.81809	0.00013449	0.0120439	SAMD5
ENSG00000154839	90.817	-1.3927	0.364962	-3.81602	0.00013562	0.0120987	SKA1
ENSG00000110400	422.108	-1.39572	0.362793	-3.84715	0.0001195	0.0110836	NECTIN1
ENSG00000131242	167.844	-1.40497	0.358074	-3.92368	8.7206e-05	0.00874792	RAB11FIP4
ENSG00000142731	153.113	-1.41058	0.381045	-3.70187	0.000214015	0.0162937	PLK4
ENSG00000146410	27.7456	-1.41682	0.42821	-3.3087	0.000937307	0.043074	MTFR2
ENSG00000126733	76.8954	-1.41704	0.317509	-4.46299	8.08247e-06	0.00214672	DACH2
ENSG00000071539	113.819	-1.41783	0.295496	-4.79814	1.60148e-06	0.000931484	TRIP13
ENSG00000248115	76.9463	-1.4193	0.403781	-3.51503	0.000439699	0.0254462	AC023154.1
ENSG00000179750	65.9912	-1.4197	0.421	-3.37221	0.000745674	0.0366148	APOBEC3B
ENSG00000111247	97.2303	-1.4263	0.332828	-4.2854	1.82409e-05	0.00318167	RAD51AP1
ENSG00000165633	599.534	-1.42646	0.327168	-4.36003	1.30046e-05	0.00266628	VSTM4
ENSG00000164611	196.029	-1.43559	0.324619	-4.42238	9.76175e-06	0.00242725	PTTG1
ENSG00000115687	108.922	-1.43824	0.359193	-4.0041	6.22546e-05	0.00673647	PASK
ENSG00000184661	79.3924	-1.4388	0.433061	-3.3224	0.000892459	0.0414856	CDCA2
ENSG00000161640	469.371	-1.4448	0.296267	-4.87669	1.07882e-06	0.000741622	SIGLEC11
ENSG00000109805	155.993	-1.4491	0.360065	-4.02454	5.70858e-05	0.00636023	NCAPG
ENSG00000114737	182.595	-1.44958	0.436374	-3.32187	0.000894164	0.0414856	CISH
ENSG00000177602	20.1758	-1.44988	0.410439	-3.53252	0.00041162	0.0246056	HASPIN
ENSG00000269793	25.2374	-1.45174	0.350622	-4.14047	3.46592e-05	0.00460972	ZIM2-AS1
ENSG00000136492	103.331	-1.45804	0.374779	-3.89041	0.000100075	0.00966553	BRIP1
ENSG00000087586	138.809	-1.46545	0.336796	-4.35114	1.35433e-05	0.00272257	AURKA
ENSG00000162873	899.528	-1.47219	0.361673	-4.07051	4.69096e-05	0.00562265	KLHDC8A
ENSG00000182010	116.146	-1.47447	0.415561	-3.54814	0.000387968	0.0239261	RTKN2
ENSG00000003137	84.8544	-1.47527	0.386922	-3.81285	0.000137375	0.0121624	CYP26B1
ENSG00000105695	60.889	-1.49242	0.361596	-4.12732	3.67013e-05	0.00476787	MAG
ENSG00000101638	215.797	-1.50172	0.398799	-3.7656	0.000166152	0.0139193	ST8SIA5
ENSG00000139880	51.8223	-1.51498	0.328069	-4.61787	3.877e-06	0.00132737	CDH24
ENSG00000198826	326.451	-1.51712	0.345336	-4.39318	1.11707e-05	0.00250447	ARHGAP11A
ENSG00000137807	404.528	-1.51729	0.330485	-4.59111	4.40905e-06	0.00143129	KIF23
ENSG00000132182	2068.77	-1.51896	0.34442	-4.4102	1.03275e-05	0.00243822	NUP210
ENSG00000166833	1566.11	-1.52617	0.41049	-3.71793	0.000200865	0.0155713	NAV2
ENSG00000134321	43.2214	-1.52636	0.386635	-3.9478	7.88736e-05	0.0080498	RSAD2
ENSG00000265415	21.6718	-1.52879	0.471067	-3.24538	0.00117293	0.0498602	AC099850.3
ENSG00000122952	234.018	-1.52936	0.332184	-4.60396	4.14541e-06	0.00136466	ZWINT
ENSG00000144554	164.245	-1.53133	0.37304	-4.105	4.0431e-05	0.00508061	FANCD2
ENSG00000065675	93.4413	-1.54561	0.44054	-3.50844	0.000450742	0.0257584	PRKCQ
ENSG00000165244	115.214	-1.54621	0.329741	-4.68916	2.74328e-06	0.00118738	ZNF367
ENSG00000204219	539.262	-1.5475	0.35718	-4.33254	1.47397e-05	0.00284719	TCEA3
ENSG00000123219	85.4313	-1.54993	0.346214	-4.4768	7.57692e-06	0.00208347	CENPK
ENSG00000204252	66.9426	-1.55313	0.433214	-3.58512	0.000336918	0.0219353	HLA-DOA
ENSG00000100526	79.0405	-1.57003	0.361597	-4.34192	1.41241e-05	0.00277414	CDKN3
ENSG00000151725	169.349	-1.57433	0.438723	-3.58845	0.000332652	0.0218449	CENPU
ENSG00000175445	6475.15	-1.57893	0.379907	-4.1561	3.23725e-05	0.00442481	LPL
ENSG00000186871	39.5533	-1.57906	0.415078	-3.80425	0.000142235	0.0124464	ERCC6L
ENSG00000215866	21.3169	-1.58177	0.393836	-4.01631	5.9116e-05	0.0064733	LINC01356
ENSG00000137070	295.937	-1.58386	0.305257	-5.18862	2.11854e-07	0.000260614	IL11RA
ENSG00000013810	403.322	-1.61008	0.340388	-4.73014	2.24367e-06	0.00106543	TACC3
ENSG00000257167	20.7753	-1.61165	0.401313	-4.01595	5.92079e-05	0.0064733	TMPO-AS1
ENSG00000085999	45.1713	-1.61305	0.395449	-4.07903	4.52245e-05	0.00549594	RAD54L
ENSG00000196391	103.195	-1.61396	0.421673	-3.82751	0.000129448	0.0118187	ZNF774
ENSG00000185664	31.1473	-1.61476	0.412346	-3.91605	9.00131e-05	0.00899093	PMEL
ENSG00000182578	97.788	-1.618	0.459997	-3.51741	0.000435774	0.0253367	CSF1R
ENSG00000182389	189.068	-1.62052	0.441164	-3.67328	0.000239453	0.01784	CACNB4
ENSG00000213347	82.7813	-1.62365	0.398497	-4.07444	4.61256e-05	0.00555718	MXD3
ENSG00000091831	353.493	-1.63735	0.317319	-5.15994	2.47031e-07	0.000274945	ESR1
ENSG00000137198	216.729	-1.6383	0.376332	-4.35334	1.3408e-05	0.00272257	GMPR
ENSG00000169783	77.3983	-1.64616	0.397285	-4.14352	3.42017e-05	0.00459423	LINGO1
ENSG00000145358	55.43	-1.64773	0.41232	-3.99625	6.43543e-05	0.00686828	DDIT4L
ENSG00000189057	46.6952	-1.64917	0.459604	-3.58825	0.000332903	0.0218449	FAM111B
ENSG00000138160	351.126	-1.64976	0.370947	-4.44742	8.6907e-06	0.00228233	KIF11
ENSG00000137310	122.627	-1.65116	0.395241	-4.1776	2.946e-05	0.00422435	TCF19
ENSG00000143476	133.354	-1.65328	0.382946	-4.31727	1.57974e-05	0.00290734	DTL
ENSG00000174371	73.6895	-1.65918	0.413287	-4.0146	5.95456e-05	0.0064733	EXO1
ENSG00000127564	43.6916	-1.65957	0.354245	-4.6848	2.80227e-06	0.00118743	PKMYT1
ENSG00000066279	420.921	-1.66011	0.425679	-3.89992	9.62229e-05	0.00944965	ASPM
ENSG00000093009	58.4388	-1.66354	0.397405	-4.18601	2.83902e-05	0.00409607	CDC45
ENSG00000077152	111.258	-1.66509	0.384062	-4.33546	1.45453e-05	0.00283306	UBE2T
ENSG00000035499	74.1113	-1.68273	0.448793	-3.74946	0.000177219	0.0143725	DEPDC1B
ENSG00000233622	81.3681	-1.68487	0.501846	-3.35735	0.00078694	0.0380811	CYP2T1P
ENSG00000164104	1340.4	-1.68549	0.363304	-4.63933	3.49533e-06	0.00131452	HMGB2
ENSG00000167900	93.6239	-1.69001	0.312513	-5.40781	6.38016e-08	0.00011471	TK1
ENSG00000268416	196.32	-1.69909	0.483389	-3.51495	0.000439834	0.0254462	AC010329.1
ENSG00000183856	161.329	-1.7016	0.516146	-3.29675	0.000978122	0.0442235	IQGAP3
ENSG00000117318	577.392	-1.70879	0.381034	-4.4846	7.30508e-06	0.00203264	ID3
ENSG00000145703	89.2355	-1.70971	0.458216	-3.73123	0.000190549	0.0149557	IQGAP2
ENSG00000232717	35.7161	-1.71748	0.433299	-3.96373	7.37886e-05	0.00769938	TRIM51JP
ENSG00000215218	123.566	-1.72253	0.458051	-3.76057	0.000169528	0.014051	UBE2QL1
ENSG00000065328	54.8927	-1.73412	0.446349	-3.88512	0.00010228	0.00979748	MCM10
ENSG00000237308	22.9591	-1.73521	0.436376	-3.97641	6.99622e-05	0.00739922	AC009237.10
ENSG00000117650	60.271	-1.74392	0.468265	-3.72423	0.000195915	0.0152637	NEK2
ENSG00000284906	20.4872	-1.74515	0.507816	-3.43658	0.000589101	0.0305074	AC091057.6
ENSG00000281103	36.7629	-1.74904	0.489916	-3.57008	0.000356878	0.0224004	TRG-AS1
ENSG00000205683	98.5661	-1.75053	0.38331	-4.56689	4.95004e-06	0.00156482	DPF3
ENSG00000076382	319.189	-1.75546	0.399809	-4.39074	1.12967e-05	0.00250447	SPAG5
ENSG00000068489	178.752	-1.75592	0.42876	-4.09535	4.21529e-05	0.00524063	PRR11
ENSG00000113368	379.939	-1.75696	0.332045	-5.29134	1.21422e-07	0.000170026	LMNB1
ENSG00000137642	230.909	-1.76097	0.481159	-3.65986	0.000252355	0.0184322	SORL1
ENSG00000213694	827.607	-1.76128	0.510201	-3.45214	0.000556164	0.0294767	S1PR3
ENSG00000090776	1408.7	-1.76543	0.358368	-4.92632	8.37943e-07	0.000631782	EFNB1
ENSG00000092853	41.211	-1.77692	0.440782	-4.03129	5.54704e-05	0.00626334	CLSPN
ENSG00000176273	261.426	-1.77912	0.512022	-3.4747	0.000511427	0.0279289	SLC35G1
ENSG00000134222	99.2538	-1.78424	0.399471	-4.46651	7.95046e-06	0.00213593	PSRC1
ENSG00000171189	276.242	-1.80215	0.420822	-4.28246	1.84842e-05	0.00320023	GRIK1
ENSG00000164045	68.8026	-1.81028	0.393113	-4.605	4.12476e-06	0.00136466	CDC25A
ENSG00000072571	171.59	-1.81435	0.473804	-3.82933	0.000128492	0.0118187	HMMR
ENSG00000111206	211.262	-1.82444	0.420006	-4.34384	1.40013e-05	0.00277332	FOXM1
ENSG00000143228	116.108	-1.8269	0.435695	-4.19308	2.75196e-05	0.0040563	NUF2
ENSG00000075218	169.334	-1.83004	0.433042	-4.22601	2.37876e-05	0.00373145	GTSE1
ENSG00000138778	244.369	-1.83351	0.474943	-3.86049	0.000113161	0.0106222	CENPE
ENSG00000105011	101.303	-1.83596	0.39246	-4.67808	2.8958e-06	0.00118743	ASF1B
ENSG00000118193	124.657	-1.83744	0.441271	-4.16398	3.1275e-05	0.00435123	KIF14
ENSG00000169607	133.643	-1.84609	0.419765	-4.39792	1.09295e-05	0.00248014	CKAP2L
ENSG00000187951	80.575	-1.84979	0.441853	-4.18643	2.83375e-05	0.00409607	AC091057.1
ENSG00000117724	923.528	-1.85027	0.418671	-4.4194	9.89755e-06	0.00243444	CENPF
ENSG00000156970	154.412	-1.8569	0.486289	-3.81851	0.000134258	0.0120439	BUB1B
ENSG00000166851	177.278	-1.85815	0.438557	-4.23697	2.26555e-05	0.00364065	PLK1
ENSG00000091651	150.659	-1.85928	0.360236	-5.16128	2.45266e-07	0.000274945	ORC6
ENSG00000142945	156.898	-1.85984	0.402942	-4.61566	3.91855e-06	0.00132737	KIF2C
ENSG00000157456	211.809	-1.86979	0.432332	-4.32489	1.52611e-05	0.00287564	CCNB2
ENSG00000165480	71.005	-1.87009	0.392004	-4.77058	1.837e-06	0.000972015	SKA3
ENSG00000163545	44.3325	-1.87267	0.553863	-3.3811	0.000721954	0.0356749	NUAK2
ENSG00000100162	28.2222	-1.87325	0.385046	-4.86501	1.14452e-06	0.000764309	CENPM
ENSG00000165905	68.1844	-1.87763	0.347043	-5.41038	6.28923e-08	0.00011471	LARGE2
ENSG00000134057	553.206	-1.87806	0.387818	-4.84263	1.28131e-06	0.000831892	CCNB1
ENSG00000111665	93.2165	-1.88475	0.402684	-4.68046	2.86238e-06	0.00118743	CDCA3
ENSG00000166803	38.1365	-1.88487	0.436309	-4.32005	1.55996e-05	0.00289373	PCLAF
ENSG00000129173	42.4815	-1.89095	0.457094	-4.13691	3.52017e-05	0.00464841	E2F8
ENSG00000134690	131.507	-1.89241	0.428851	-4.41273	1.02073e-05	0.00243444	CDCA8
ENSG00000165495	149.189	-1.89291	0.386752	-4.89439	9.86119e-07	0.000698441	PKNOX2
ENSG00000146670	202.361	-1.89455	0.39839	-4.75551	1.97946e-06	0.000984379	CDCA5
ENSG00000145386	213.626	-1.91683	0.412508	-4.64676	3.37182e-06	0.00131452	CCNA2
ENSG00000126882	1498.13	-1.92422	0.502227	-3.83137	0.000127433	0.0117727	FAM78A
ENSG00000090889	162.107	-1.92942	0.450131	-4.28634	1.81638e-05	0.00318167	KIF4A
ENSG00000237649	236.586	-1.93347	0.41028	-4.71257	2.4461e-06	0.00109947	KIFC1
ENSG00000241186	41.9458	-1.9406	0.565629	-3.43087	0.000601641	0.030838	TDGF1
ENSG00000121152	107.636	-1.94277	0.413622	-4.69695	2.64069e-06	0.00116454	NCAPH
ENSG00000204314	262.382	-1.94803	0.334351	-5.82631	5.66659e-09	2.05292e-05	PRRT1
ENSG00000109674	40.6965	-1.95404	0.513759	-3.80342	0.000142713	0.0124464	NEIL3
ENSG00000080986	157.574	-1.95811	0.396119	-4.94324	7.68359e-07	0.000598629	NDC80
ENSG00000129810	56.0039	-1.96102	0.487294	-4.0243	5.71449e-05	0.00636023	SGO1
ENSG00000170312	610.385	-1.96552	0.439584	-4.47131	7.77409e-06	0.00211284	CDK1
ENSG00000171848	163.619	-1.98264	0.390457	-5.07775	3.8194e-07	0.00034335	RRM2
ENSG00000152253	50.015	-2.00085	0.443061	-4.51598	6.30254e-06	0.00177481	SPC25
ENSG00000130558	43.7054	-2.00095	0.575199	-3.47871	0.00050384	0.0276438	OLFM1
ENSG00000244578	105.556	-2.0092	0.39331	-5.10843	3.24846e-07	0.000316259	LINC01391
ENSG00000051341	147.848	-2.01297	0.479704	-4.19627	2.71344e-05	0.0040563	POLQ
ENSG00000024526	189.441	-2.01514	0.461249	-4.36888	1.24886e-05	0.00262969	DEPDC1
ENSG00000280623	157.047	-2.01935	0.393843	-5.12729	2.93947e-07	0.000298714	PCAT14
ENSG00000129991	466.268	-2.02046	0.318063	-6.35239	2.11993e-10	1.28427e-06	TNNI3
ENSG00000284946	38.3125	-2.02139	0.428167	-4.72104	2.34646e-06	0.00107537	AC068831.6
ENSG00000140451	48.7881	-2.0236	0.564891	-3.58229	0.000340595	0.022008	PIF1
ENSG00000126787	175.42	-2.02407	0.443223	-4.56671	4.95429e-06	0.00156482	DLGAP5
ENSG00000163808	113.94	-2.02617	0.471969	-4.29301	1.76271e-05	0.00314502	KIF15
ENSG00000166183	253.955	-2.02702	0.348725	-5.81267	6.14831e-09	2.05292e-05	ASPG
ENSG00000150051	47.1406	-2.05352	0.488298	-4.20546	2.60554e-05	0.00400653	MKX
ENSG00000168078	161.553	-2.06615	0.446463	-4.62782	3.69539e-06	0.00131452	PBK
ENSG00000137812	186.197	-2.06707	0.454369	-4.54932	5.38183e-06	0.00161944	KNL1
ENSG00000100311	40.1129	-2.07214	0.590387	-3.5098	0.000448439	0.0257527	PDGFB
ENSG00000112984	184.018	-2.0726	0.502514	-4.12446	3.71608e-05	0.00477894	KIF20A
ENSG00000243955	11084.9	-2.07736	0.448561	-4.63116	3.63631e-06	0.00131452	GSTA1
ENSG00000101447	99.0891	-2.07929	0.436029	-4.76869	1.85432e-06	0.000972015	FAM83D
ENSG00000244067	2808.67	-2.0847	0.457135	-4.56037	5.10645e-06	0.00157043	GSTA2
ENSG00000186185	106.987	-2.10695	0.497041	-4.23899	2.24525e-05	0.00364065	KIF18B
ENSG00000115163	137.875	-2.11628	0.457726	-4.62345	3.77404e-06	0.00131658	CENPA
ENSG00000131747	1471.18	-2.11882	0.492288	-4.30403	1.67722e-05	0.00303888	TOP2A
ENSG00000148773	909.715	-2.13067	0.507683	-4.19685	2.70651e-05	0.0040563	MKI67
ENSG00000007968	49.2717	-2.13573	0.529526	-4.03328	5.50042e-05	0.00626247	E2F2
ENSG00000112742	158.321	-2.14044	0.47315	-4.52382	6.07338e-06	0.00177441	TTK
ENSG00000138180	298.611	-2.17976	0.453586	-4.80561	1.54277e-06	0.000931484	CEP55
ENSG00000137959	93.8257	-2.18263	0.513853	-4.24758	2.16092e-05	0.00360765	IFI44L
ENSG00000182793	255.651	-2.19198	0.46372	-4.72695	2.27918e-06	0.00106543	GSTA5
ENSG00000101098	590.676	-2.20233	0.38482	-5.72302	1.04645e-08	2.97141e-05	RIMS4
ENSG00000137804	70.0005	-2.2106	0.449643	-4.91635	8.81723e-07	0.000644016	NUSAP1
ENSG00000089685	204.698	-2.21645	0.421511	-5.25834	1.45361e-07	0.000188751	BIRC5
ENSG00000176532	142.282	-2.22953	0.66884	-3.33343	0.000857827	0.040505	PRR15
ENSG00000123485	156.556	-2.2312	0.468923	-4.75813	1.95393e-06	0.000984379	HJURP
ENSG00000161888	40.3155	-2.23273	0.391169	-5.70784	1.14417e-08	2.97141e-05	SPC24
ENSG00000178999	93.7714	-2.25393	0.451254	-4.99482	5.88905e-07	0.000491589	AURKB
ENSG00000163833	46.6288	-2.28316	0.359031	-6.35924	2.02759e-10	1.28427e-06	FBXO40
ENSG00000186193	35.6157	-2.30446	0.519733	-4.43394	9.25252e-06	0.00234499	SAPCD2
ENSG00000165810	72.502	-2.31598	0.545904	-4.24247	2.21068e-05	0.00364065	BTNL9
ENSG00000135451	132.783	-2.3215	0.513007	-4.52528	6.03161e-06	0.00177441	TROAP
ENSG00000176387	292.601	-2.32574	0.367938	-6.32101	2.59862e-10	1.28427e-06	HSD11B2
ENSG00000198765	30.7528	-2.3389	0.557678	-4.19399	2.74087e-05	0.0040563	SYCP1
ENSG00000101057	323.16	-2.37191	0.436893	-5.42904	5.66568e-08	0.00011471	MYBL2
ENSG00000175063	370.489	-2.39143	0.452238	-5.28799	1.23666e-07	0.000170026	UBE2C
ENSG00000236279	27.3632	-2.39946	0.646429	-3.71187	0.000205737	0.0158703	CLEC2L
ENSG00000170820	231.034	-2.45609	0.495336	-4.95844	7.10618e-07	0.000572734	FSHR
ENSG00000126217	27.1343	-2.48684	0.678125	-3.66723	0.000245189	0.0181795	MCF2L
ENSG00000117399	286.445	-2.48979	0.468027	-5.31976	1.03905e-07	0.000161905	CDC20
ENSG00000117122	115.128	-2.49615	0.567027	-4.40218	1.07169e-05	0.00245974	MFAP2
ENSG00000179242	109.805	-2.50313	0.660091	-3.79209	0.000149382	0.0128364	CDH4
ENSG00000188282	30.3436	-2.54034	0.749029	-3.39152	0.000695067	0.0347133	RUFY4
ENSG00000162631	48.2129	-2.6532	0.526141	-5.04276	4.58867e-07	0.000397226	NTNG1
ENSG00000284640	349.49	-2.67512	0.732611	-3.65149	0.00026072	0.0187502	AL590434.1
ENSG00000250423	26.838	-2.71213	0.695279	-3.90078	9.5883e-05	0.00944965	KIAA1210
ENSG00000132677	284.916	-2.76119	0.498289	-5.54134	3.00166e-08	7.01577e-05	RHBG
ENSG00000163501	357.928	-2.76303	0.675438	-4.09073	4.30017e-05	0.00531788	IHH
ENSG00000101331	94.8978	-2.95529	0.757541	-3.90116	9.57312e-05	0.00944965	CCM2L
ENSG00000250508	1703.28	-3.04212	0.84714	-3.59105	0.000329354	0.0218449	LINC02701
ENSG00000184599	43.2526	-3.10562	0.651505	-4.76684	1.87142e-06	0.000972015	TAFA3
ENSG00000134571	22.0991	-3.25398	0.938271	-3.46806	0.000524237	0.0283634	MYBPC3
ENSG00000095587	136.897	-3.56853	0.768373	-4.64427	3.41283e-06	0.00131452	TLL2

## Sheet: Table S3
	baseMean	log2FoldChange	lfcSE	stat	pvalue	padj	symbol	Module	kME	GS	Score (kME x GS)
ENSG00000176387	292.601	-2.32574	0.367938	-6.32101	2.59862e-10	1.28427e-06	HSD11B2	blue	0.898438	-0.832683	0.748114
ENSG00000204314	262.382	-1.94803	0.334351	-5.82631	5.66659e-09	2.05292e-05	PRRT1	blue	0.937999	-0.79606	0.746703
ENSG00000135547	299.34	-1.05768	0.205952	-5.13557	2.81284e-07	0.000298714	HEY2	blue	0.937521	-0.79214	0.742647
ENSG00000091831	353.493	-1.63735	0.317319	-5.15994	2.47031e-07	0.000274945	ESR1	blue	0.967607	-0.76349	0.738758
ENSG00000166183	253.955	-2.02702	0.348725	-5.81267	6.14831e-09	2.05292e-05	ASPG	blue	0.930324	-0.789039	0.734062
ENSG00000167900	93.6239	-1.69001	0.312513	-5.40781	6.38016e-08	0.00011471	TK1	blue	0.921709	-0.791666	0.729686
ENSG00000113368	379.939	-1.75696	0.332045	-5.29134	1.21422e-07	0.000170026	LMNB1	blue	0.939701	-0.767637	0.72135
ENSG00000161640	469.371	-1.4448	0.296267	-4.87669	1.07882e-06	0.000741622	SIGLEC11	blue	0.967245	-0.742703	0.718375
ENSG00000161888	40.3155	-2.23273	0.391169	-5.70784	1.14417e-08	2.97141e-05	SPC24	blue	0.908999	-0.780324	0.709313
ENSG00000132677	284.916	-2.76119	0.498289	-5.54134	3.00166e-08	7.01577e-05	RHBG	blue	0.940136	-0.753268	0.708174
ENSG00000091651	150.659	-1.85928	0.360236	-5.16128	2.45266e-07	0.000274945	ORC6	blue	0.938927	-0.752563	0.706601
ENSG00000244578	105.556	-2.0092	0.39331	-5.10843	3.24846e-07	0.000316259	LINC01391	blue	0.953318	-0.735384	0.701055
ENSG00000137804	70.0005	-2.2106	0.449643	-4.91635	8.81723e-07	0.000644016	NUSAP1	blue	0.955151	-0.733346	0.700456
ENSG00000133597	560.127	-1.29133	0.240978	-5.35871	8.38194e-08	0.000139936	ADCK2	blue	0.889719	-0.784461	0.69795
ENSG00000071539	113.819	-1.41783	0.295496	-4.79814	1.60148e-06	0.000931484	TRIP13	blue	0.943026	-0.737124	0.695127
ENSG00000109881	93.8555	-1.03758	0.237707	-4.36498	1.27136e-05	0.00262969	CCDC34	blue	0.931093	-0.745877	0.694481
ENSG00000089685	204.698	-2.21645	0.421511	-5.25834	1.45361e-07	0.000188751	BIRC5	blue	0.921285	-0.752266	0.693051
ENSG00000101098	590.676	-2.20233	0.38482	-5.72302	1.04645e-08	2.97141e-05	RIMS4	blue	0.865573	-0.797884	0.690627
ENSG00000080986	157.574	-1.95811	0.396119	-4.94324	7.68359e-07	0.000598629	NDC80	blue	0.937908	-0.736113	0.690406
ENSG00000165495	149.189	-1.89291	0.386752	-4.89439	9.86119e-07	0.000698441	PKNOX2	blue	0.937055	-0.734132	0.687922
ENSG00000176890	97.4702	-1.13739	0.251695	-4.51894	6.21505e-06	0.00177481	TYMS	blue	0.905091	-0.75838	0.686403
ENSG00000090776	1408.7	-1.76543	0.358368	-4.92632	8.37943e-07	0.000631782	EFNB1	blue	0.9249	-0.741628	0.685931
ENSG00000127564	43.6916	-1.65957	0.354245	-4.6848	2.80227e-06	0.00118743	PKMYT1	blue	0.896369	-0.764449	0.685228
ENSG00000139880	51.8223	-1.51498	0.328069	-4.61787	3.877e-06	0.00132737	CDH24	blue	0.939516	-0.729052	0.684956
ENSG00000137070	295.937	-1.58386	0.305257	-5.18862	2.11854e-07	0.000260614	IL11RA	blue	0.882185	-0.774909	0.683614
ENSG00000166508	811.01	-1.03784	0.236545	-4.38752	1.14653e-05	0.00250447	MCM7	blue	0.93798	-0.727601	0.682475
ENSG00000175063	370.489	-2.39143	0.452238	-5.28799	1.23666e-07	0.000170026	UBE2C	blue	0.901184	-0.755698	0.681023
ENSG00000173207	242.209	-1.27256	0.274113	-4.64248	3.44245e-06	0.00131452	CKS1B	blue	0.935966	-0.726592	0.680066
ENSG00000178999	93.7714	-2.25393	0.451254	-4.99482	5.88905e-07	0.000491589	AURKB	blue	0.910929	-0.743752	0.677506
ENSG00000122952	234.018	-1.52936	0.332184	-4.60396	4.14541e-06	0.00136466	ZWINT	blue	0.931498	-0.726569	0.676797
ENSG00000146670	202.361	-1.89455	0.39839	-4.75551	1.97946e-06	0.000984379	CDCA5	blue	0.902007	-0.750259	0.676738
ENSG00000134057	553.206	-1.87806	0.387818	-4.84263	1.28131e-06	0.000831892	CCNB1	blue	0.943349	-0.716368	0.675785
ENSG00000121152	107.636	-1.94277	0.413622	-4.69695	2.64069e-06	0.00116454	NCAPH	blue	0.955468	-0.707273	0.675776
ENSG00000101447	99.0891	-2.07929	0.436029	-4.76869	1.85432e-06	0.000972015	FAM83D	blue	0.938316	-0.719429	0.675051
ENSG00000142945	156.898	-1.85984	0.402942	-4.61566	3.91855e-06	0.00132737	KIF2C	blue	0.914186	-0.737386	0.674108
ENSG00000188486	534.392	-1.14405	0.238747	-4.79191	1.65202e-06	0.000931484	H2AX	blue	0.902122	-0.747109	0.673984
ENSG00000137807	404.528	-1.51729	0.330485	-4.59111	4.40905e-06	0.00143129	KIF23	blue	0.947988	-0.710508	0.673553
ENSG00000165480	71.005	-1.87009	0.392004	-4.77058	1.837e-06	0.000972015	SKA3	blue	0.924449	-0.727136	0.6722
ENSG00000159259	85.4971	-1.22271	0.276966	-4.41465	1.01173e-05	0.00243444	CHAF1B	blue	0.912964	-0.736258	0.672177
ENSG00000100629	64.2522	-1.08294	0.254161	-4.26087	2.03637e-05	0.00344899	CEP128	blue	0.921227	-0.729445	0.671984
ENSG00000079616	244.924	-1.33981	0.294565	-4.54845	5.40436e-06	0.00161944	KIF22	blue	0.928784	-0.72283	0.671353
ENSG00000138160	351.126	-1.64976	0.370947	-4.44742	8.6907e-06	0.00228233	KIF11	blue	0.955056	-0.700888	0.669388
ENSG00000013810	403.322	-1.61008	0.340388	-4.73014	2.24367e-06	0.00106543	TACC3	blue	0.935141	-0.715399	0.668999
ENSG00000152253	50.015	-2.00085	0.443061	-4.51598	6.30254e-06	0.00177481	SPC25	blue	0.931567	-0.717972	0.668839
ENSG00000198826	326.451	-1.51712	0.345336	-4.39318	1.11707e-05	0.00250447	ARHGAP11A	blue	0.961875	-0.694942	0.668447
ENSG00000117399	286.445	-2.48979	0.468027	-5.31976	1.03905e-07	0.000161905	CDC20	blue	0.903223	-0.739967	0.668355
ENSG00000000003	2625.99	-1.37492	0.269551	-5.10077	3.38274e-07	0.000316259	TSPAN6	blue	0.885134	-0.754253	0.667615
ENSG00000164104	1340.4	-1.68549	0.363304	-4.63933	3.49533e-06	0.00131452	HMGB2	blue	0.939202	-0.708676	0.66559
ENSG00000075618	4163.73	-1.31872	0.274906	-4.79698	1.61072e-06	0.000931484	FSCN1	blue	0.868828	-0.765484	0.665075
ENSG00000115163	137.875	-2.11628	0.457726	-4.62345	3.77404e-06	0.00131658	CENPA	blue	0.948515	-0.700994	0.664903
ENSG00000101057	323.16	-2.37191	0.436893	-5.42904	5.66568e-08	0.00011471	MYBL2	blue	0.836078	-0.795127	0.664788
ENSG00000139734	425.636	-1.0994	0.26253	-4.18771	2.81787e-05	0.00409607	DIAPH3	blue	0.938682	-0.708197	0.664772
ENSG00000184368	54.6971	-1.00336	0.243107	-4.12722	3.67183e-05	0.00476787	MAP7D2	blue	0.899319	-0.739023	0.664617
ENSG00000123485	156.556	-2.2312	0.468923	-4.75813	1.95393e-06	0.000984379	HJURP	blue	0.918882	-0.722001	0.663433
ENSG00000162631	48.2129	-2.6532	0.526141	-5.04276	4.58867e-07	0.000397226	NTNG1	blue	0.952315	-0.695793	0.662614
ENSG00000170312	610.385	-1.96552	0.439584	-4.47131	7.77409e-06	0.00211284	CDK1	blue	0.933112	-0.709981	0.662492
ENSG00000145386	213.626	-1.91683	0.412508	-4.64676	3.37182e-06	0.00131452	CCNA2	blue	0.940719	-0.703845	0.66212
ENSG00000111247	97.2303	-1.4263	0.332828	-4.2854	1.82409e-05	0.00318167	RAD51AP1	blue	0.934325	-0.708321	0.661802
ENSG00000237649	236.586	-1.93347	0.41028	-4.71257	2.4461e-06	0.00109947	KIFC1	blue	0.917573	-0.721131	0.661691
ENSG00000203760	75.665	-1.02959	0.243553	-4.2274	2.36412e-05	0.00373145	CENPW	blue	0.892493	-0.741225	0.661539
ENSG00000171848	163.619	-1.98264	0.390457	-5.07775	3.8194e-07	0.00034335	RRM2	blue	0.882354	-0.747805	0.659828
ENSG00000126787	175.42	-2.02407	0.443223	-4.56671	4.95429e-06	0.00156482	DLGAP5	blue	0.940723	-0.700054	0.658557
ENSG00000182793	255.651	-2.19198	0.46372	-4.72695	2.27918e-06	0.00106543	GSTA5	blue	0.915172	-0.718332	0.657397
ENSG00000085999	45.1713	-1.61305	0.395449	-4.07903	4.52245e-05	0.00549594	RAD54L	blue	0.92472	-0.710666	0.657168
ENSG00000170820	231.034	-2.45609	0.495336	-4.95844	7.10618e-07	0.000572734	FSHR	blue	0.918453	-0.714508	0.656242
ENSG00000123219	85.4313	-1.54993	0.346214	-4.4768	7.57692e-06	0.00208347	CENPK	blue	0.938363	-0.69853	0.655475
ENSG00000185774	36.3229	-1.25179	0.27704	-4.51844	6.22975e-06	0.00177481	KCNIP4	blue	0.853387	-0.76622	0.653882
ENSG00000134690	131.507	-1.89241	0.428851	-4.41273	1.02073e-05	0.00243444	CDCA8	blue	0.901814	-0.723668	0.652615
ENSG00000087586	138.809	-1.46545	0.336796	-4.35114	1.35433e-05	0.00272257	AURKA	blue	0.944702	-0.689303	0.651186
ENSG00000205683	98.5661	-1.75053	0.38331	-4.56689	4.95004e-06	0.00156482	DPF3	blue	0.927238	-0.701257	0.650233
ENSG00000269793	25.2374	-1.45174	0.350622	-4.14047	3.46592e-05	0.00460972	ZIM2-AS1	blue	0.91958	-0.706833	0.649989
ENSG00000111206	211.262	-1.82444	0.420006	-4.34384	1.40013e-05	0.00277332	FOXM1	blue	0.94592	-0.686861	0.649716
ENSG00000138180	298.611	-2.17976	0.453586	-4.80561	1.54277e-06	0.000931484	CEP55	blue	0.899627	-0.721216	0.648826
ENSG00000076382	319.189	-1.75546	0.399809	-4.39074	1.12967e-05	0.00250447	SPAG5	blue	0.93487	-0.69353	0.64836
ENSG00000164109	231.061	-1.38086	0.329281	-4.19358	2.74591e-05	0.0040563	MAD2L1	blue	0.954849	-0.678832	0.648182
ENSG00000243955	11084.9	-2.07736	0.448561	-4.63116	3.63631e-06	0.00131452	GSTA1	blue	0.901298	-0.718472	0.647558
ENSG00000100162	28.2222	-1.87325	0.385046	-4.86501	1.14452e-06	0.000764309	CENPM	blue	0.87305	-0.741132	0.647046
ENSG00000225976	50.176	-1.21271	0.297362	-4.07822	4.53821e-05	0.00549594	CKS1BP2	blue	0.931535	-0.693444	0.645968
ENSG00000268942	52.6856	-1.21512	0.299092	-4.0627	4.85089e-05	0.00572625	CKS1BP3	blue	0.940547	-0.686021	0.645235
ENSG00000168078	161.553	-2.06615	0.446463	-4.62782	3.69539e-06	0.00131452	PBK	blue	0.893631	-0.721544	0.644794
ENSG00000244067	2808.67	-2.0847	0.457135	-4.56037	5.10645e-06	0.00157043	GSTA2	blue	0.904479	-0.712585	0.644518
ENSG00000112742	158.321	-2.14044	0.47315	-4.52382	6.07338e-06	0.00177441	TTK	blue	0.928331	-0.693579	0.643871
ENSG00000105011	101.303	-1.83596	0.39246	-4.67808	2.8958e-06	0.00118743	ASF1B	blue	0.861577	-0.745558	0.642356
ENSG00000137812	186.197	-2.06707	0.454369	-4.54932	5.38183e-06	0.00161944	KNL1	blue	0.932355	-0.688166	0.641616
ENSG00000204219	539.262	-1.5475	0.35718	-4.33254	1.47397e-05	0.00284719	TCEA3	blue	0.940557	-0.681569	0.641054
ENSG00000132182	2068.77	-1.51896	0.34442	-4.4102	1.03275e-05	0.00243822	NUP210	blue	0.917535	-0.698168	0.640593
ENSG00000101003	128.307	-1.31192	0.314473	-4.17181	3.0219e-05	0.00430677	GINS1	blue	0.930162	-0.688301	0.640231
ENSG00000165905	68.1844	-1.87763	0.347043	-5.41038	6.28923e-08	0.00011471	LARGE2	blue	0.802762	-0.796858	0.639687
ENSG00000024526	189.441	-2.01514	0.461249	-4.36888	1.24886e-05	0.00262969	DEPDC1	blue	0.943246	-0.677164	0.638732
ENSG00000163808	113.94	-2.02617	0.471969	-4.29301	1.76271e-05	0.00314502	KIF15	blue	0.94941	-0.671834	0.637846
ENSG00000174371	73.6895	-1.65918	0.413287	-4.0146	5.95456e-05	0.0064733	EXO1	blue	0.90982	-0.700996	0.63778
ENSG00000129991	466.268	-2.02046	0.318063	-6.35239	2.11993e-10	1.28427e-06	TNNI3	blue	0.765585	-0.832724	0.637521
ENSG00000075702	64.8129	-1.34587	0.327851	-4.10513	4.04088e-05	0.00508061	WDR62	blue	0.943253	-0.675736	0.63739
ENSG00000144554	164.245	-1.53133	0.37304	-4.105	4.0431e-05	0.00508061	FANCD2	blue	0.933937	-0.682431	0.637348
ENSG00000186185	106.987	-2.10695	0.497041	-4.23899	2.24525e-05	0.00364065	KIF18B	blue	0.906627	-0.70211	0.636552
ENSG00000171791	278.187	-1.11917	0.270322	-4.14013	3.47115e-05	0.00460972	BCL2	blue	0.906253	-0.702228	0.636397
ENSG00000111665	93.2165	-1.88475	0.402684	-4.68046	2.86238e-06	0.00118743	CDCA3	blue	0.920299	-0.690689	0.635641
ENSG00000137310	122.627	-1.65116	0.395241	-4.1776	2.946e-05	0.00422435	TCF19	blue	0.893308	-0.710218	0.634443
ENSG00000117724	923.528	-1.85027	0.418671	-4.4194	9.89755e-06	0.00243444	CENPF	blue	0.930894	-0.681368	0.634281
ENSG00000090889	162.107	-1.92942	0.450131	-4.28634	1.81638e-05	0.00318167	KIF4A	blue	0.928005	-0.682906	0.63374
ENSG00000165633	599.534	-1.42646	0.327168	-4.36003	1.30046e-05	0.00266628	VSTM4	blue	0.937381	-0.675249	0.632965
ENSG00000093009	58.4388	-1.66354	0.397405	-4.18601	2.83902e-05	0.00409607	CDC45	blue	0.906001	-0.698304	0.632663
ENSG00000169607	133.643	-1.84609	0.419765	-4.39792	1.09295e-05	0.00248014	CKAP2L	blue	0.949731	-0.665559	0.632102
ENSG00000166851	177.278	-1.85815	0.438557	-4.23697	2.26555e-05	0.00364065	PLK1	blue	0.919883	-0.685952	0.630996
ENSG00000123975	1188.24	-1.11568	0.265099	-4.20855	2.57015e-05	0.00397828	CKS2	blue	0.877871	-0.717758	0.630099
ENSG00000175643	86.407	-1.30981	0.325093	-4.02905	5.60023e-05	0.00629299	RMI2	blue	0.932843	-0.674502	0.629205
ENSG00000109805	155.993	-1.4491	0.360065	-4.02454	5.70858e-05	0.00636023	NCAPG	blue	0.944736	-0.665601	0.628817
ENSG00000100526	79.0405	-1.57003	0.361597	-4.34192	1.41241e-05	0.00277414	CDKN3	blue	0.930005	-0.67544	0.628163
ENSG00000164087	104.452	-1.04118	0.267324	-3.89483	9.8268e-05	0.00953036	POC1A	blue	0.934755	-0.671554	0.627739
ENSG00000135451	132.783	-2.3215	0.513007	-4.52528	6.03161e-06	0.00177441	TROAP	blue	0.915616	-0.684422	0.626668
ENSG00000157456	211.809	-1.86979	0.432332	-4.32489	1.52611e-05	0.00287564	CCNB2	blue	0.922651	-0.678794	0.62629
ENSG00000143476	133.354	-1.65328	0.382946	-4.31727	1.57974e-05	0.00290734	DTL	blue	0.90888	-0.688622	0.625875
ENSG00000126733	76.8954	-1.41704	0.317509	-4.46299	8.08247e-06	0.00214672	DACH2	blue	0.885693	-0.704656	0.624109
ENSG00000134222	99.2538	-1.78424	0.399471	-4.46651	7.95046e-06	0.00213593	PSRC1	blue	0.912204	-0.68337	0.623372
ENSG00000118193	124.657	-1.83744	0.441271	-4.16398	3.1275e-05	0.00435123	KIF14	blue	0.947899	-0.657043	0.62281
ENSG00000051341	147.848	-2.01297	0.479704	-4.19627	2.71344e-05	0.0040563	POLQ	blue	0.944029	-0.656741	0.619983
ENSG00000075218	169.334	-1.83004	0.433042	-4.22601	2.37876e-05	0.00373145	GTSE1	blue	0.936097	-0.661536	0.619262
ENSG00000168477	849.787	-1.38706	0.327225	-4.23885	2.2467e-05	0.00364065	TNXB	blue	0.924148	-0.668513	0.617805
ENSG00000139354	107.615	-1.3635	0.346915	-3.93035	8.48211e-05	0.00854536	GAS2L3	blue	0.951248	-0.648979	0.617339
ENSG00000131747	1471.18	-2.11882	0.492288	-4.30403	1.67722e-05	0.00303888	TOP2A	blue	0.93134	-0.66216	0.616696
ENSG00000135919	22492.7	-1.19924	0.281064	-4.26678	1.98316e-05	0.00338338	SERPINE2	blue	0.86999	-0.708507	0.616394
ENSG00000185480	96.3279	-1.1096	0.304246	-3.64704	0.000265274	0.0189032	PARPBP	blue	0.962414	-0.638281	0.614291
ENSG00000215866	21.3169	-1.58177	0.393836	-4.01631	5.9116e-05	0.0064733	LINC01356	blue	0.893829	-0.687011	0.61407
ENSG00000261559	330.999	-1.23222	0.290884	-4.23612	2.27414e-05	0.00364065	FSCN1P1	blue	0.863852	-0.70937	0.61279
ENSG00000164611	196.029	-1.43559	0.324619	-4.42238	9.76175e-06	0.00242725	PTTG1	blue	0.904497	-0.677474	0.612773
ENSG00000163507	202.599	-1.34938	0.341895	-3.94677	7.92134e-05	0.0080498	CIP2A	blue	0.958897	-0.638706	0.612453
ENSG00000165304	168.486	-1.30012	0.336572	-3.86284	0.000112075	0.0105626	MELK	blue	0.926854	-0.660505	0.612192
ENSG00000186193	35.6157	-2.30446	0.519733	-4.43394	9.25252e-06	0.00234499	SAPCD2	blue	0.901754	-0.677547	0.610981
ENSG00000100297	468.322	-1.11627	0.283337	-3.93972	8.15767e-05	0.00825408	MCM5	blue	0.905442	-0.674526	0.610744
ENSG00000068489	178.752	-1.75592	0.42876	-4.09535	4.21529e-05	0.00524063	PRR11	blue	0.954893	-0.639545	0.610697
ENSG00000139636	2038.95	-1.37082	0.312872	-4.38141	1.17914e-05	0.00255185	LMBR1L	blue	0.88687	-0.688151	0.6103
ENSG00000154920	36.7615	-1.30483	0.344329	-3.7895	0.00015095	0.0129113	EME1	blue	0.910202	-0.668618	0.608577
ENSG00000087842	154.339	-1.2844	0.293649	-4.37394	1.22026e-05	0.00261661	PIR	blue	0.8541	-0.710106	0.606502
ENSG00000257167	20.7753	-1.61165	0.401313	-4.01595	5.92079e-05	0.0064733	TMPO-AS1	blue	0.895392	-0.677253	0.606407
ENSG00000117318	577.392	-1.70879	0.381034	-4.4846	7.30508e-06	0.00203264	ID3	blue	0.851042	-0.71189	0.605848
ENSG00000148773	909.715	-2.13067	0.507683	-4.19685	2.70651e-05	0.0040563	MKI67	blue	0.912861	-0.663503	0.605687
ENSG00000007968	49.2717	-2.13573	0.529526	-4.03328	5.50042e-05	0.00626247	E2F2	blue	0.876069	-0.691315	0.60564
ENSG00000136492	103.331	-1.45804	0.374779	-3.89041	0.000100075	0.00966553	BRIP1	blue	0.945106	-0.64	0.604868
ENSG00000129810	56.0039	-1.96102	0.487294	-4.0243	5.71449e-05	0.00636023	SGO1	blue	0.952272	-0.633882	0.603628
ENSG00000185697	62.584	-1.30175	0.343667	-3.78784	0.000151965	0.0129159	MYBL1	blue	0.889982	-0.676061	0.601682
ENSG00000165244	115.214	-1.54621	0.329741	-4.68916	2.74328e-06	0.00118738	ZNF367	blue	0.82092	-0.730639	0.599796
ENSG00000153044	80.8737	-1.3628	0.327765	-4.15787	3.21232e-05	0.00441656	CENPH	blue	0.895088	-0.668916	0.598739
ENSG00000177602	20.1758	-1.44988	0.410439	-3.53252	0.00041162	0.0246056	HASPIN	blue	0.954116	-0.626978	0.59821
ENSG00000143228	116.108	-1.8269	0.435695	-4.19308	2.75196e-05	0.0040563	NUF2	blue	0.935231	-0.638465	0.597112
ENSG00000164045	68.8026	-1.81028	0.393113	-4.605	4.12476e-06	0.00136466	CDC25A	blue	0.85373	-0.699084	0.596829
ENSG00000131153	56.8872	-1.19386	0.313078	-3.81329	0.000137128	0.0121624	GINS2	blue	0.930916	-0.641023	0.596739
ENSG00000142731	153.113	-1.41058	0.381045	-3.70187	0.000214015	0.0162937	PLK4	blue	0.943661	-0.629007	0.593569
ENSG00000166803	38.1365	-1.88487	0.436309	-4.32005	1.55996e-05	0.00289373	PCLAF	blue	0.849237	-0.698617	0.593292
ENSG00000112029	175.064	-1.05105	0.286806	-3.66467	0.000247662	0.0182606	FBXO5	blue	0.923091	-0.636451	0.587502
ENSG00000112984	184.018	-2.0726	0.502514	-4.12446	3.71608e-05	0.00477894	KIF20A	blue	0.917669	-0.640126	0.587424
ENSG00000196584	75.2307	-1.31826	0.364744	-3.61422	0.000301252	0.0208319	XRCC2	blue	0.937569	-0.625664	0.586603
ENSG00000138778	244.369	-1.83351	0.474943	-3.86049	0.000113161	0.0106222	CENPE	blue	0.933541	-0.626653	0.585006
ENSG00000232717	35.7161	-1.71748	0.433299	-3.96373	7.37886e-05	0.00769938	TRIM51JP	blue	0.825	-0.70903	0.58495
ENSG00000280623	157.047	-2.01935	0.393843	-5.12729	2.93947e-07	0.000298714	PCAT14	blue	0.814911	-0.71711	0.584381
ENSG00000213347	82.7813	-1.62365	0.398497	-4.07444	4.61256e-05	0.00555718	MXD3	blue	0.882398	-0.661971	0.584122
ENSG00000151725	169.349	-1.57433	0.438723	-3.58845	0.000332652	0.0218449	CENPU	blue	0.934447	-0.624504	0.583566
ENSG00000186871	39.5533	-1.57906	0.415078	-3.80425	0.000142235	0.0124464	ERCC6L	blue	0.902671	-0.644861	0.582098
ENSG00000115687	108.922	-1.43824	0.359193	-4.0041	6.22546e-05	0.00673647	PASK	blue	0.909722	-0.639738	0.581984
ENSG00000117586	339.239	-1.22185	0.322929	-3.78365	0.000154547	0.0130878	TNFSF4	blue	0.852264	-0.682283	0.581485
ENSG00000134321	43.2214	-1.52636	0.386635	-3.9478	7.88736e-05	0.0080498	RSAD2	blue	0.900186	-0.645454	0.581029
ENSG00000092853	41.211	-1.77692	0.440782	-4.03129	5.54704e-05	0.00626334	CLSPN	blue	0.891987	-0.645838	0.576078
ENSG00000105695	60.889	-1.49242	0.361596	-4.12732	3.67013e-05	0.00476787	MAG	blue	0.876847	-0.654585	0.57397
ENSG00000154839	90.817	-1.3927	0.364962	-3.81602	0.00013562	0.0120987	SKA1	blue	0.901013	-0.636709	0.573683
ENSG00000109674	40.6965	-1.95404	0.513759	-3.80342	0.000142713	0.0124464	NEIL3	blue	0.925221	-0.620004	0.573641
ENSG00000145358	55.43	-1.64773	0.41232	-3.99625	6.43543e-05	0.00686828	DDIT4L	blue	0.917067	-0.625083	0.573243
ENSG00000035499	74.1113	-1.68273	0.448793	-3.74946	0.000177219	0.0143725	DEPDC1B	blue	0.931396	-0.615344	0.573129
ENSG00000072571	171.59	-1.81435	0.473804	-3.82933	0.000128492	0.0118187	HMMR	blue	0.927532	-0.617333	0.572597
ENSG00000094804	108.475	-1.29141	0.316232	-4.08373	4.43183e-05	0.00542331	CDC6	blue	0.849079	-0.674219	0.572465
ENSG00000065328	54.8927	-1.73412	0.446349	-3.88512	0.00010228	0.00979748	MCM10	blue	0.880351	-0.650077	0.572296
ENSG00000066279	420.921	-1.66011	0.425679	-3.89992	9.62229e-05	0.00944965	ASPM	blue	0.906109	-0.631575	0.572276
ENSG00000156970	154.412	-1.8569	0.486289	-3.81851	0.000134258	0.0120439	BUB1B	blue	0.925999	-0.617308	0.571627
ENSG00000119969	202.635	-1.02533	0.292201	-3.50898	0.000449829	0.0257584	HELLS	blue	0.923382	-0.618823	0.57141
ENSG00000129173	42.4815	-1.89095	0.457094	-4.13691	3.52017e-05	0.00464841	E2F8	blue	0.862837	-0.660248	0.569686
ENSG00000171189	276.242	-1.80215	0.420822	-4.28246	1.84842e-05	0.00320023	GRIK1	blue	0.859729	-0.659918	0.567351
ENSG00000117650	60.271	-1.74392	0.468265	-3.72423	0.000195915	0.0152637	NEK2	blue	0.897717	-0.631569	0.56697
ENSG00000077152	111.258	-1.66509	0.384062	-4.33546	1.45453e-05	0.00283306	UBE2T	blue	0.872183	-0.645657	0.563131
ENSG00000186638	45.5497	-1.27698	0.370781	-3.44403	0.000573113	0.0301028	KIF24	blue	0.900996	-0.624722	0.562872
ENSG00000171766	1019.88	-1.38722	0.339501	-4.08604	4.3879e-05	0.0053978	GATM	blue	0.856739	-0.65685	0.562749
ENSG00000012124	360.024	-1.29715	0.328001	-3.9547	7.66296e-05	0.00792506	CD22	blue	0.890998	-0.629231	0.560644
ENSG00000163833	46.6288	-2.28316	0.359031	-6.35924	2.02759e-10	1.28427e-06	FBXO40	blue	0.893766	-0.625631	0.559167
ENSG00000073910	69.8497	-1.22899	0.351101	-3.5004	0.000464558	0.0261862	FRY	blue	0.93742	-0.595789	0.558505
ENSG00000150051	47.1406	-2.05352	0.488298	-4.20546	2.60554e-05	0.00400653	MKX	blue	0.812347	-0.687503	0.558492
ENSG00000101412	97.4782	-1.32332	0.332701	-3.97749	6.96457e-05	0.00739922	E2F1	blue	0.78889	-0.707136	0.557852
ENSG00000203727	102.988	-1.38872	0.363721	-3.81809	0.00013449	0.0120439	SAMD5	blue	0.903759	-0.616775	0.557416
ENSG00000029993	295.316	-1.19936	0.315701	-3.79905	0.000145255	0.0125917	HMGB3	blue	0.868849	-0.641313	0.557204
ENSG00000197299	80.7235	-1.17419	0.357906	-3.28072	0.00103543	0.0455764	BLM	blue	0.930949	-0.594108	0.553085
ENSG00000012048	180.269	-1.31849	0.383767	-3.43566	0.000591105	0.0305074	BRCA1	blue	0.928967	-0.593941	0.551752
ENSG00000131242	167.844	-1.40497	0.358074	-3.92368	8.7206e-05	0.00874792	RAB11FIP4	blue	0.875269	-0.630317	0.551697
ENSG00000182010	116.146	-1.47447	0.415561	-3.54814	0.000387968	0.0239261	RTKN2	blue	0.915923	-0.602045	0.551427
ENSG00000182578	97.788	-1.618	0.459997	-3.51741	0.000435774	0.0253367	CSF1R	blue	0.884523	-0.621173	0.549442
ENSG00000136040	940.958	-1.2314	0.335842	-3.66661	0.000245784	0.0181795	PLXNC1	blue	0.866151	-0.632357	0.547716
ENSG00000106278	61.1588	-1.30779	0.375236	-3.48524	0.0004917	0.0272334	PTPRZ1	blue	0.904799	-0.604609	0.547049
ENSG00000133466	428.566	-1.06536	0.309375	-3.44359	0.000574041	0.0301028	C1QTNF6	blue	0.910514	-0.59857	0.545006
ENSG00000116679	4008.7	-1.17108	0.330489	-3.54346	0.000394908	0.0241628	IVNS1ABP	blue	0.932648	-0.584301	0.544947
ENSG00000167772	320.984	1.32225	0.340241	3.88622	0.000101817	0.00979333	ANGPTL4	blue	-0.807917	0.673054	0.543772
ENSG00000123473	172.671	-1.09759	0.311777	-3.52042	0.000430861	0.0252801	STIL	blue	0.854532	-0.636169	0.543627
ENSG00000137642	230.909	-1.76097	0.481159	-3.65986	0.000252355	0.0184322	SORL1	blue	0.90853	-0.589656	0.53572
ENSG00000166402	215.482	-1.07684	0.307293	-3.50429	0.00045783	0.0259321	TUB	blue	0.88769	-0.601143	0.533629
ENSG00000136449	85.6075	-1.30573	0.349065	-3.74064	0.000183552	0.0146422	MYCBPAP	blue	0.859781	-0.615871	0.529514
ENSG00000167513	100.555	-1.33139	0.376194	-3.53911	0.000401485	0.0242287	CDT1	blue	0.877979	-0.602823	0.529266
ENSG00000114315	129.521	-1.17909	0.325165	-3.62614	0.000287686	0.0203145	HES1	darkturquoise	0.798993	-0.660504	0.527737
ENSG00000124253	25.6603	1.53111	0.446132	3.43196	0.000599243	0.0307827	PCK1	mediumorchid	-0.865569	0.609196	0.527301
ENSG00000108785	336.024	-1.07225	0.169864	-6.3124	2.74734e-10	1.28427e-06	HSD17B1P1	blue	0.602372	-0.871712	0.525094
ENSG00000146410	27.7456	-1.41682	0.42821	-3.3087	0.000937307	0.043074	MTFR2	blue	0.895677	-0.58584	0.524723
ENSG00000179750	65.9912	-1.4197	0.421	-3.37221	0.000745674	0.0366148	APOBEC3B	blue	0.888918	-0.588817	0.52341
ENSG00000014138	30.2597	-1.02217	0.297268	-3.43853	0.000584871	0.0303782	POLA2	blue	0.79072	-0.660658	0.522395
ENSG00000163501	357.928	-2.76303	0.675438	-4.09073	4.30017e-05	0.00531788	IHH	royalblue	-0.696015	-0.749793	0.521867
ENSG00000196391	103.195	-1.61396	0.421673	-3.82751	0.000129448	0.0118187	ZNF774	blue	0.870817	-0.599207	0.521799
ENSG00000166833	1566.11	-1.52617	0.41049	-3.71793	0.000200865	0.0155713	NAV2	blue	0.91124	-0.571642	0.520903
ENSG00000085840	39.2494	-1.17534	0.361309	-3.253	0.00114192	0.0489728	ORC1	blue	0.903953	-0.567228	0.512747
ENSG00000169783	77.3983	-1.64616	0.397285	-4.14352	3.42017e-05	0.00459423	LINGO1	blue	0.729302	-0.703029	0.512721
ENSG00000185585	27.0861	-1.33232	0.371839	-3.58306	0.000339599	0.022008	OLFML2A	blue	0.811484	-0.627555	0.509251
ENSG00000108786	1492.77	-1.21021	0.187886	-6.44118	1.18546e-10	1.28427e-06	HSD17B1	blue	0.585695	-0.865898	0.507153
ENSG00000276043	153.067	-1.10652	0.318004	-3.47957	0.000502221	0.0276198	UHRF1	blue	0.801746	-0.628474	0.503876
ENSG00000117632	2342.7	-1.38544	0.391322	-3.54041	0.000399503	0.0241906	STMN1	blue	0.819796	-0.610486	0.500474
ENSG00000198765	30.7528	-2.3389	0.557678	-4.19399	2.74087e-05	0.0040563	SYCP1	blue	0.790864	-0.629126	0.497553
ENSG00000184661	79.3924	-1.4388	0.433061	-3.3224	0.000892459	0.0414856	CDCA2	blue	0.9379	-0.52982	0.496918
ENSG00000139618	89.481	-1.25496	0.383419	-3.27306	0.00106389	0.0463924	BRCA2	blue	0.907358	-0.54742	0.496705
ENSG00000136982	40.9497	-1.06991	0.322064	-3.32204	0.000893616	0.0414856	DSCC1	blue	0.82623	-0.595363	0.491906
ENSG00000247317	25.6073	-1.28116	0.361456	-3.54443	0.000393456	0.0241371	LY6E-DT	blue	0.799714	-0.613455	0.490589
ENSG00000159388	5811.16	-1.0298	0.294983	-3.49105	0.000481131	0.0267113	BTG2	blue	0.79047	-0.616853	0.487603
ENSG00000182389	189.068	-1.62052	0.441164	-3.67328	0.000239453	0.01784	CACNB4	blue	0.891846	-0.544403	0.485524
ENSG00000054654	2217.34	-1.32764	0.389202	-3.41119	0.0006468	0.0327932	SYNE2	blue	0.887767	-0.546851	0.485477
ENSG00000126882	1498.13	-1.92422	0.502227	-3.83137	0.000127433	0.0117727	FAM78A	blue	0.830648	-0.58137	0.482914
ENSG00000092470	101.448	-1.09091	0.327775	-3.32823	0.000874009	0.0410205	WDR76	blue	0.819985	-0.585413	0.48003
ENSG00000233622	81.3681	-1.68487	0.501846	-3.35735	0.00078694	0.0380811	CYP2T1P	blue	0.808789	-0.590989	0.477985
ENSG00000157303	83.472	-1.04338	0.291882	-3.57464	0.000350704	0.0222141	SUSD3	blue	0.709971	-0.673001	0.477811
ENSG00000179242	109.805	-2.50313	0.660091	-3.79209	0.000149382	0.0128364	CDH4	blue	0.894981	-0.531585	0.475759
ENSG00000185664	31.1473	-1.61476	0.412346	-3.91605	9.00131e-05	0.00899093	PMEL	blue	0.756444	-0.625718	0.47332
ENSG00000253669	33.9501	-1.08343	0.305657	-3.5446	0.000393217	0.0241371	GASAL1	blue	0.689281	-0.681201	0.469539
ENSG00000140451	48.7881	-2.0236	0.564891	-3.58229	0.000340595	0.022008	PIF1	blue	0.911127	-0.514746	0.468999
ENSG00000183856	161.329	-1.7016	0.516146	-3.29675	0.000978122	0.0442235	IQGAP3	blue	0.888721	-0.527188	0.468523
ENSG00000250508	1703.28	-3.04212	0.84714	-3.59105	0.000329354	0.0218449	LINC02701	blue	0.833656	-0.557437	0.46471
ENSG00000157601	285.759	-1.30659	0.367128	-3.55896	0.000372332	0.023145	MX1	blue	0.796366	-0.581629	0.46319
ENSG00000189057	46.6952	-1.64917	0.459604	-3.58825	0.000332903	0.0218449	FAM111B	blue	0.773852	-0.597409	0.462306
ENSG00000137558	21.8908	4.33189	1.06998	4.04859	5.15264e-05	0.00599283	PI15	coral1	0.811221	0.554145	0.449534
ENSG00000144152	27.0856	1.41535	0.415171	3.40909	0.000651809	0.0329756	FBLN7	blue	-0.697301	0.639901	0.446203
ENSG00000149380	23.0938	-1.34224	0.38432	-3.49251	0.000478508	0.0266383	P4HA3	darkturquoise	0.682533	-0.638206	0.435597
ENSG00000235606	23.2486	1.05496	0.30677	3.43893	0.000584021	0.0303782	AK4P6	blue	-0.625865	0.694528	0.434681
ENSG00000130558	43.7054	-2.00095	0.575199	-3.47871	0.00050384	0.0276438	OLFM1	royalblue	-0.806003	-0.487331	0.39279
ENSG00000184005	61.1001	-1.11161	0.315836	-3.51958	0.000432236	0.0252801	ST6GALNAC3	blue	0.584065	-0.664407	0.388057
ENSG00000105877	25.4672	3.17272	0.662335	4.7902	1.66614e-06	0.000931484	DNAH11	blue	-0.5362	0.658257	0.352958

## Sheet: Table S4
	baseMean	log2FoldChange	lfcSE	stat	pvalue	padj
hsa-miR-432-5p	39.4204	2.04991	0.456835	4.48721	7.21628e-06	0.00139996
hsa-miR-483-3p	1048.42	1.20381	0.43524	2.76585	0.00567749	0.300926
hsa-miR-409-3p	1062.78	0.949914	0.370308	2.5652	0.0103116	0.300926
hsa-let-7d-3p	411.482	1.3835	0.547674	2.52614	0.0115323	0.300926
hsa-miR-203a-3p	85.9661	-0.907014	0.36068	-2.51473	0.0119123	0.300926
hsa-miR-148a-3p	11301.5	-1.04003	0.427443	-2.43316	0.0149679	0.300926
hsa-miR-1468-5p	44.6438	1.34594	0.553664	2.43096	0.0150588	0.300926
hsa-miR-382-5p	150.468	0.972494	0.407581	2.38601	0.0170322	0.300926
hsa-miR-140-3p	715.481	-0.912365	0.389372	-2.34317	0.0191206	0.300926
hsa-miR-339-5p	50.8367	-0.889182	0.382507	-2.32462	0.0200924	0.300926
hsa-miR-202-5p	376.46	-1.37781	0.603612	-2.28261	0.0224533	0.300926
hsa-miR-485-3p	43.07	1.44612	0.651173	2.22079	0.0263651	0.300926
hsa-miR-30a-5p	4806.74	-1.1438	0.517908	-2.20849	0.0272098	0.300926
hsa-miR-514a-3p	2358.02	-1.08201	0.490998	-2.20369	0.0275459	0.300926
hsa-miR-101-3p	177.239	-1.11138	0.506905	-2.19249	0.0283441	0.300926
hsa-miR-95-3p	33.5352	-0.857936	0.391634	-2.19066	0.0284765	0.300926
hsa-miR-20a-5p	173.438	-1.32498	0.613014	-2.16141	0.0306637	0.300926
hsa-let-7e-5p	711.948	0.877812	0.406236	2.16084	0.0307076	0.300926
hsa-miR-493-3p	95.0757	0.763306	0.354537	2.15297	0.0313214	0.300926
hsa-miR-23b-3p	267.186	-0.896865	0.419028	-2.14034	0.0323269	0.300926
hsa-miR-125a-3p	68.3106	1.09503	0.513975	2.13051	0.0331296	0.300926
hsa-miR-106b-3p	358.615	-0.450192	0.212496	-2.11858	0.0341256	0.300926
hsa-miR-125b-2-3p	202.596	-0.614111	0.294182	-2.08752	0.0368412	0.310747
hsa-miR-485-5p	120.614	1.13328	0.55713	2.03414	0.0419371	0.312729
hsa-miR-450b-5p	153.586	-1.05136	0.519626	-2.02331	0.0430412	0.312729
hsa-miR-31-5p	20.6724	-0.927109	0.458627	-2.02149	0.0432294	0.312729
hsa-miR-16-5p	35.6133	-1.08703	0.538495	-2.01864	0.0435242	0.312729
hsa-miR-654-5p	57.9128	1.12199	0.561309	1.99888	0.0456211	0.316089
hsa-miR-193b-5p	83.0669	1.19455	0.604261	1.97688	0.048055	0.321471
hsa-miR-769-5p	81.7012	-0.630893	0.323796	-1.94843	0.0513635	0.328034
hsa-miR-30e-5p	129.108	-1.04335	0.539746	-1.93304	0.0532314	0.328034
hsa-miR-92b-3p	382.298	0.658045	0.34167	1.92597	0.0541087	0.328034
hsa-miR-574-3p	118.808	-1.00752	0.533131	-1.88982	0.0587826	0.342887
hsa-miR-148a-5p	19.375	-0.923616	0.491257	-1.88011	0.0600936	0.342887
hsa-miR-873-3p	38.8156	-1.04181	0.576703	-1.8065	0.0708407	0.388688
hsa-miR-99b-5p	3874.87	0.494702	0.278171	1.77841	0.0753361	0.388688
hsa-miR-126-3p	260.831	-1.10327	0.624556	-1.76649	0.0773128	0.388688
hsa-miR-542-3p	46.6345	-1.38952	0.788225	-1.76285	0.0779254	0.388688
hsa-miR-202-3p	504.962	1.04324	0.592752	1.75999	0.0784092	0.388688
hsa-miR-543	204.06	0.841572	0.480936	1.74986	0.0801419	0.388688
hsa-miR-425-5p	134.354	-0.632509	0.368319	-1.71728	0.0859274	0.397674
hsa-miR-93-5p	116.203	-0.722696	0.421061	-1.71637	0.0860944	0.397674
hsa-miR-127-3p	3792.15	0.602129	0.35653	1.68886	0.0912462	0.408358
hsa-miR-671-3p	220.595	0.679661	0.404139	1.68175	0.0926173	0.408358
hsa-miR-495-3p	22.2501	1.0415	0.629192	1.65529	0.0978653	0.421908
hsa-miR-195-3p	211.412	0.363791	0.226657	1.60503	0.108488	0.429793
hsa-miR-4521	26.6896	-0.961036	0.600593	-1.60015	0.109566	0.429793
hsa-miR-424-5p	33.4779	-1.25789	0.788306	-1.59568	0.110559	0.429793
hsa-miR-361-3p	303.435	-0.327997	0.207734	-1.57893	0.114353	0.429793
hsa-miR-21-3p	63.4191	-0.588851	0.373868	-1.57502	0.115251	0.429793
hsa-let-7a-3p	26.0341	-0.861936	0.548114	-1.57255	0.115823	0.429793
hsa-miR-1307-3p	1233.12	0.57812	0.369662	1.56392	0.117837	0.429793
hsa-miR-2110	31.1944	0.823691	0.529012	1.55704	0.119462	0.429793
hsa-miR-17-5p	112.589	-0.894562	0.574795	-1.55632	0.119633	0.429793
hsa-miR-125b-5p	700.929	-0.291485	0.189886	-1.53505	0.124771	0.440102
hsa-let-7g-5p	5153.11	-0.50107	0.335009	-1.49569	0.134734	0.461788
hsa-miR-99a-5p	12653.4	-0.356742	0.242608	-1.47045	0.141441	0.461788
hsa-miR-423-5p	2964.52	0.878546	0.600198	1.46376	0.14326	0.461788
hsa-miR-30c-5p	589.615	-0.532845	0.365636	-1.45731	0.145031	0.461788
hsa-miR-92b-5p	59.8767	0.946447	0.651826	1.45199	0.146504	0.461788
hsa-miR-483-5p	267.078	0.912752	0.629124	1.45083	0.146827	0.461788
hsa-miR-381-3p	286.999	0.50205	0.348488	1.44065	0.149683	0.461788
hsa-miR-320c	28.5832	0.788811	0.549204	1.43628	0.150922	0.461788
hsa-miR-484	189.325	0.53588	0.374431	1.43118	0.152378	0.461788
hsa-miR-146b-5p	981.704	0.604217	0.424594	1.42305	0.154723	0.461788
hsa-miR-222-3p	295.118	0.704154	0.529487	1.32988	0.183558	0.532424
hsa-miR-27b-3p	1883.01	-0.562005	0.422908	-1.32891	0.183879	0.532424
hsa-miR-320b	94.8179	0.671609	0.509364	1.31852	0.187328	0.534436
hsa-miR-183-5p	47.9801	0.759343	0.580757	1.30751	0.191041	0.53713
hsa-miR-509-5p	125.316	-0.767911	0.59921	-1.28154	0.200005	0.545453
hsa-miR-379-5p	296.447	0.656542	0.516869	1.27023	0.204003	0.545453
hsa-miR-30e-3p	328.93	-0.38042	0.30121	-1.26297	0.206599	0.545453
hsa-miR-143-3p	466.87	0.71267	0.564504	1.26247	0.206779	0.545453
hsa-miR-654-3p	62.9974	0.515105	0.409164	1.25892	0.208059	0.545453
hsa-miR-30d-5p	7485.66	-0.242723	0.195508	-1.2415	0.214422	0.551748
hsa-miR-195-5p	21.6793	-0.783138	0.638868	-1.22582	0.220266	0.551748
hsa-miR-10b-5p	488.529	0.68573	0.560652	1.2231	0.221294	0.551748
hsa-let-7b-5p	6550.99	0.492463	0.403794	1.21959	0.222621	0.551748
hsa-miR-134-5p	273.645	0.506874	0.418616	1.21083	0.225959	0.551748
hsa-miR-513c-5p	17.5575	-0.594033	0.497225	-1.1947	0.232206	0.551748
hsa-miR-500a-3p	24.7805	-0.65659	0.550764	-1.19214	0.233205	0.551748
hsa-miR-378a-3p	223.339	0.516641	0.433379	1.19212	0.233213	0.551748
hsa-miR-125a-5p	3227.18	0.321659	0.275192	1.16885	0.242464	0.566722
hsa-miR-128-3p	1334.84	0.323223	0.280548	1.15212	0.249274	0.575704
hsa-miR-493-5p	98.2848	0.567921	0.498083	1.14021	0.254198	0.580168
hsa-miR-1299	46.8854	0.842235	0.761545	1.10596	0.268746	0.601954
hsa-miR-7706	65.2904	0.470976	0.429695	1.09607	0.273048	0.601954
hsa-miR-129-5p	79.1999	0.793674	0.729303	1.08826	0.276479	0.601954
hsa-miR-339-3p	59.0523	-0.32828	0.309325	-1.06128	0.288563	0.601954
hsa-miR-30c-2-3p	76.547	-0.421983	0.398752	-1.05826	0.289938	0.601954
hsa-miR-450a-5p	127.226	-0.528873	0.502101	-1.05332	0.292194	0.601954
hsa-miR-191-5p	1220.57	-0.192855	0.18398	-1.04823	0.29453	0.601954
hsa-miR-509-3-5p	1351.14	-0.501958	0.479066	-1.04778	0.294738	0.601954
hsa-miR-107	17.5671	-0.507856	0.485021	-1.04708	0.295063	0.601954
hsa-miR-15b-5p	33.2712	-0.437562	0.420209	-1.0413	0.297739	0.601954
hsa-miR-25-3p	1349.67	-0.188604	0.181175	-1.041	0.297874	0.601954
hsa-miR-501-3p	21.081	-0.581251	0.562314	-1.03368	0.301288	0.602575
hsa-let-7f-5p	19231.2	-0.320808	0.31262	-1.02619	0.304801	0.603382
hsa-miR-433-3p	40.8844	0.548163	0.541462	1.01238	0.311358	0.606726
hsa-miR-423-3p	6668.49	0.406538	0.405443	1.0027	0.316006	0.606726
hsa-let-7b-3p	78.5808	0.428844	0.436016	0.983551	0.325337	0.606726
hsa-miR-514a-5p	18.9294	-0.580907	0.593886	-0.978146	0.328002	0.606726
hsa-miR-508-5p	144.694	-0.384792	0.393614	-0.977589	0.328278	0.606726
hsa-miR-411-5p	45.6315	0.43228	0.442276	0.9774	0.328371	0.606726
hsa-miR-132-5p	196.632	0.299357	0.306286	0.977377	0.328382	0.606726
hsa-let-7c-3p	17.8625	-0.410991	0.425583	-0.965712	0.334188	0.611628
hsa-miR-7-5p	367.162	-0.37828	0.396168	-0.954847	0.339655	0.615823
hsa-miR-370-3p	555.617	0.317783	0.345838	0.918877	0.35816	0.634148
hsa-miR-323a-3p	97.8267	0.472848	0.520621	0.90824	0.363752	0.634148
hsa-miR-130b-5p	64.8235	0.39631	0.437983	0.904851	0.365544	0.634148
hsa-let-7a-5p	9622.9	0.263349	0.292644	0.899897	0.368175	0.634148
hsa-miR-503-5p	787.875	-0.213601	0.237657	-0.898777	0.368771	0.634148
hsa-miR-744-5p	368.877	0.372677	0.415171	0.897645	0.369375	0.634148
hsa-miR-212-5p	205.961	0.321165	0.363824	0.882748	0.377372	0.642195
hsa-miR-330-3p	27.415	0.392205	0.451371	0.86892	0.384891	0.645592
hsa-miR-3615	136.156	-0.355811	0.410464	-0.86685	0.386024	0.645592
hsa-miR-3158-3p	22.4162	-0.287858	0.33938	-0.848189	0.396333	0.657167
hsa-let-7c-5p	2628.16	0.275743	0.332402	0.829546	0.406795	0.668799
hsa-miR-941	349.072	0.351067	0.43179	0.813051	0.416189	0.678493
hsa-miR-140-5p	24.9608	-0.406838	0.504989	-0.805637	0.420452	0.679731
hsa-miR-675-3p	49.287	-0.431289	0.550548	-0.783381	0.433403	0.685566
hsa-miR-1301-3p	72.4201	0.254182	0.326574	0.77833	0.436375	0.685566
hsa-miR-28-3p	499.436	-0.139996	0.180997	-0.773474	0.439242	0.685566
hsa-miR-24-3p	420.395	0.173562	0.229214	0.757204	0.448927	0.685566
hsa-miR-7974	27.7037	0.358621	0.483571	0.741608	0.458325	0.685566
hsa-miR-204-5p	73.7214	0.338124	0.456236	0.741116	0.458623	0.685566
hsa-miR-505-3p	16.9646	-0.500137	0.677838	-0.737842	0.460611	0.685566
hsa-miR-27a-3p	154.41	0.21552	0.293748	0.733692	0.463137	0.685566
hsa-miR-26b-5p	178.688	-0.339625	0.465354	-0.729821	0.465499	0.685566
hsa-miR-148b-3p	518.3	-0.312939	0.430053	-0.727675	0.466813	0.685566
hsa-miR-199a-3p	56.1973	0.488275	0.678043	0.720124	0.471449	0.685566
hsa-miR-199b-3p	56.1973	0.488275	0.678043	0.720124	0.471449	0.685566
hsa-miR-375	53.6964	0.435242	0.606499	0.71763	0.472985	0.685566
hsa-miR-30a-3p	636.519	-0.194787	0.273732	-0.711599	0.476713	0.685566
hsa-miR-629-5p	79.3834	0.455403	0.644758	0.706316	0.479992	0.685566
hsa-miR-22-5p	20.5389	-0.3062	0.434121	-0.705334	0.480603	0.685566
hsa-miR-26a-5p	4651.66	-0.169982	0.245769	-0.691632	0.489168	0.690695
hsa-miR-486-5p	189.073	0.506614	0.743071	0.681784	0.495376	0.690695
hsa-miR-424-3p	1675.77	0.194597	0.286435	0.679375	0.4969	0.690695
hsa-miR-21-5p	32055.8	-0.233264	0.346925	-0.672376	0.501344	0.690695
hsa-miR-181a-2-3p	21.128	-0.353456	0.5291	-0.668033	0.504113	0.690695
hsa-miR-192-5p	124.609	-0.198473	0.298111	-0.665767	0.50556	0.690695
hsa-miR-186-5p	57.8663	-0.261138	0.42208	-0.618693	0.536118	0.720061
hsa-miR-27a-5p	458.134	0.225833	0.365148	0.61847	0.536266	0.720061
hsa-miR-508-3p	451.718	-0.234001	0.384913	-0.607931	0.543233	0.720061
hsa-miR-210-3p	304.699	0.202397	0.334239	0.605547	0.544815	0.720061
hsa-miR-675-5p	84.6285	-0.297049	0.49152	-0.604347	0.545613	0.720061
hsa-miR-1908-5p	59.1907	0.42145	0.705309	0.59754	0.550147	0.721139
hsa-miR-615-3p	400.095	0.240471	0.412495	0.582968	0.559915	0.726121
hsa-miR-625-3p	52.2043	0.29504	0.508066	0.580713	0.561434	0.726121
hsa-miR-320a	2881.18	0.277175	0.48294	0.573932	0.566014	0.727197
hsa-miR-23b-5p	20.3371	0.303846	0.558519	0.544021	0.586427	0.748466
hsa-miR-182-5p	71.6607	-0.280087	0.534532	-0.523986	0.600288	0.756608
hsa-miR-193b-3p	80.0169	-0.3	0.575515	-0.521272	0.602177	0.756608
hsa-miR-532-5p	181.417	0.114803	0.221657	0.517931	0.604506	0.756608
hsa-miR-146a-5p	105.766	0.300465	0.604598	0.496967	0.619212	0.767724
hsa-miR-1180-3p	218.423	0.208371	0.4218	0.494005	0.621303	0.767724
hsa-let-7d-5p	449.502	0.166394	0.344263	0.483334	0.628858	0.771218
hsa-miR-25-5p	29.5894	0.268051	0.56208	0.476891	0.633439	0.771218
hsa-miR-181a-5p	143.72	-0.157891	0.333654	-0.47322	0.636056	0.771218
hsa-miR-589-5p	32.2996	-0.191313	0.424549	-0.450627	0.652259	0.783407
hsa-miR-29a-3p	205.511	-0.184986	0.412957	-0.447956	0.654185	0.783407
hsa-miR-197-3p	250.971	0.21972	0.516433	0.425457	0.670503	0.789204
hsa-miR-146b-3p	30.1598	0.206614	0.497575	0.415243	0.677964	0.789204
hsa-miR-22-3p	214.278	0.150201	0.363017	0.413758	0.679052	0.789204
hsa-miR-149-5p	92.6273	0.131517	0.319863	0.411165	0.680951	0.789204
hsa-miR-361-5p	16.4588	-0.241685	0.589809	-0.409769	0.681976	0.789204
hsa-miR-509-3p	701.419	-0.165789	0.409917	-0.404445	0.685886	0.789204
hsa-miR-323b-3p	31.0969	0.225329	0.560176	0.402247	0.687502	0.789204
hsa-miR-103a-3p	731.495	-0.158647	0.422618	-0.375391	0.70737	0.804625
hsa-miR-221-3p	84.8426	0.269586	0.724294	0.372205	0.70974	0.804625
hsa-miR-365b-3p	42.7816	-0.215813	0.596554	-0.361766	0.717527	0.804625
hsa-miR-365a-3p	42.7816	-0.215813	0.596554	-0.361766	0.717527	0.804625
hsa-miR-98-5p	382.964	0.0959337	0.276444	0.347028	0.728571	0.812314
hsa-miR-1260b	38.2717	0.152191	0.458623	0.331844	0.740007	0.82035
hsa-miR-200b-3p	89.5203	-0.147377	0.460068	-0.320337	0.748713	0.825286
hsa-miR-455-5p	20.5373	0.143081	0.524193	0.272955	0.784888	0.860272
hsa-miR-151a-3p	5520.81	-0.0468195	0.196229	-0.238596	0.811419	0.879461
hsa-miR-181b-5p	45.6343	-0.0901509	0.377926	-0.238541	0.811461	0.879461
hsa-miR-365a-5p	77.394	0.140726	0.649286	0.21674	0.828411	0.892843
hsa-miR-28-5p	28.2829	0.0727572	0.350573	0.207538	0.83559	0.895604
hsa-miR-152-3p	99.9964	-0.0675363	0.383042	-0.176315	0.860046	0.916753
hsa-miR-23a-3p	47.7251	-0.0644416	0.40391	-0.159545	0.87324	0.925347
hsa-miR-16-2-3p	47.9303	0.0535244	0.347673	0.15395	0.877649	0.925347
hsa-miR-132-3p	414.5	0.0441436	0.326635	0.135147	0.892496	0.935915
hsa-miR-506-3p	483.864	-0.0319093	0.375536	-0.08497	0.932285	0.971706
hsa-miR-27b-5p	17.9761	-0.0374782	0.471492	-0.0794886	0.936644	0.971706
hsa-miR-185-5p	142.265	-0.0254644	0.440849	-0.0577623	0.953938	0.981039
hsa-let-7i-5p	8884.01	-0.0105505	0.19016	-0.0554822	0.955754	0.981039
hsa-miR-92a-3p	8957.66	0.00856768	0.257244	0.0333056	0.973431	0.99386
hsa-miR-1271-5p	21.1797	0.00770789	0.416051	0.0185263	0.985219	0.99386
hsa-miR-99b-3p	375.92	0.00446732	0.262637	0.0170095	0.986429	0.99386
hsa-miR-328-3p	395.992	0.00449523	0.411932	0.0109126	0.991293	0.99386
hsa-miR-100-5p	241.048	0.00390479	0.507453	0.00769486	0.99386	0.99386
